# Supplementary material for: ‘Puppy Dog Eyes’ Are Associated With Eye Movements, Not Communication
Source: Front Psychol. 2021 Feb 17;12:568935. doi: 10.3389/fpsyg.2021.568935 (PMC7925631; doi:10.3389/fpsyg.2021.568935)
Supplement: Supplementary file 6 [file Data_Sheet_2.CSV]

Subject ID	Age	Sex	Reward type	Valence	Context	Sample number	Innerbrowraiser (frequency)
1	3.5	Female	Toy	Positive	Social	1	1
1	3.5	Female	Toy	Positive	Social	2	1
1	3.5	Female	Toy	Negative	Social	3	2
1	3.5	Female	Toy	Negative	Social	4	1
1	3.5	Female	Food	Positive	Social	5	2
1	3.5	Female	Food	Positive	Social	6	4
1	3.5	Female	Food	Negative	Social	7	3
1	3.5	Female	Food	Negative	Social	8	2
1	3.5	Female	Toy	Positive	Non-social	1	3
1	3.5	Female	Toy	Positive	Non-social	2	2
1	3.5	Female	Toy	Negative	Non-social	3	3
1	3.5	Female	Toy	Negative	Non-social	4	3
1	3.5	Female	Food	Positive	Non-social	5	2
1	3.5	Female	Food	Positive	Non-social	6	1
1	3.5	Female	Food	Negative	Non-social	7	4
1	3.5	Female	Food	Negative	Non-social	8	2
2	4	Female	Toy	Positive	Social	1	2
2	4	Female	Toy	Positive	Social	2	4
2	4	Female	Toy	Negative	Social	3	1
2	4	Female	Toy	Negative	Social	4	1
2	4	Female	Food	Positive	Social	5	3
2	4	Female	Food	Positive	Social	6	2
2	4	Female	Food	Negative	Social	7	3
2	4	Female	Food	Negative	Social	8	1
2	4	Female	Toy	Positive	Non-social	1	4
2	4	Female	Toy	Positive	Non-social	2	2
2	4	Female	Toy	Negative	Non-social	3	2
2	4	Female	Toy	Negative	Non-social	4	1
2	4	Female	Food	Positive	Non-social	5	3
2	4	Female	Food	Positive	Non-social	6	4
2	4	Female	Food	Negative	Non-social	7	3
2	4	Female	Food	Negative	Non-social	8	1
3	3	Female	Food	Positive	Social	1	1
3	3	Female	Food	Positive	Social	2	5
3	3	Female	Food	Negative	Social	3	2
3	3	Female	Food	Negative	Social	4	2
3	3	Female	Food	Positive	Non-social	1	4
3	3	Female	Food	Positive	Non-social	2	1
3	3	Female	Food	Negative	Non-social	3	3
3	3	Female	Food	Negative	Non-social	4	3
4	6.5	Male	Toy	Positive	Social	1	1
4	6.5	Male	Toy	Positive	Social	2	3
4	6.5	Male	Toy	Negative	Social	3	2
4	6.5	Male	Toy	Negative	Social	4	1
4	6.5	Male	Food	Positive	Social	5	2
4	6.5	Male	Food	Positive	Social	6	2
4	6.5	Male	Food	Negative	Social	7	2
4	6.5	Male	Food	Negative	Social	8	3
4	6.5	Male	Toy	Positive	Non-social	1	2
4	6.5	Male	Toy	Positive	Non-social	2	1
4	6.5	Male	Toy	Negative	Non-social	3	1
4	6.5	Male	Toy	Negative	Non-social	4	2
4	6.5	Male	Food	Positive	Non-social	5	3
4	6.5	Male	Food	Positive	Non-social	6	3
4	6.5	Male	Food	Negative	Non-social	7	3
4	6.5	Male	Food	Negative	Non-social	8	4
5	5.5	Male	Toy	Positive	Social	1	3
5	5.5	Male	Toy	Positive	Social	2	2
5	5.5	Male	Toy	Negative	Social	3	0
5	5.5	Male	Toy	Negative	Social	4	2
5	5.5	Male	Food	Positive	Social	5	3
5	5.5	Male	Food	Positive	Social	6	1
5	5.5	Male	Food	Negative	Social	7	1
5	5.5	Male	Food	Negative	Social	8	2
5	5.5	Male	Toy	Positive	Non-social	1	3
5	5.5	Male	Toy	Positive	Non-social	2	5
5	5.5	Male	Toy	Negative	Non-social	3	1
5	5.5	Male	Toy	Negative	Non-social	4	3
5	5.5	Male	Food	Positive	Non-social	5	2
5	5.5	Male	Food	Positive	Non-social	6	3
5	5.5	Male	Food	Negative	Non-social	7	1
5	5.5	Male	Food	Negative	Non-social	8	4
6	6.5	Female	Toy	Positive	Social	1	4
6	6.5	Female	Toy	Positive	Social	2	0
6	6.5	Female	Toy	Negative	Social	3	5
6	6.5	Female	Toy	Negative	Social	4	0
6	6.5	Female	Food	Positive	Social	5	3
6	6.5	Female	Food	Positive	Social	6	1
6	6.5	Female	Food	Negative	Social	7	0
6	6.5	Female	Food	Negative	Social	8	4
6	6.5	Female	Toy	Positive	Non-social	1	4
6	6.5	Female	Toy	Positive	Non-social	2	4
6	6.5	Female	Toy	Negative	Non-social	3	1
6	6.5	Female	Toy	Negative	Non-social	4	3
6	6.5	Female	Food	Positive	Non-social	5	5
6	6.5	Female	Food	Positive	Non-social	6	3
6	6.5	Female	Food	Negative	Non-social	7	3
6	6.5	Female	Food	Negative	Non-social	8	3
7	9.5	Female	Food	Positive	Social	1	1
7	9.5	Female	Food	Positive	Social	2	1
7	9.5	Female	Food	Negative	Social	3	1
7	9.5	Female	Food	Negative	Social	4	1
7	9.5	Female	Food	Positive	Non-social	1	2
7	9.5	Female	Food	Positive	Non-social	2	1
7	9.5	Female	Food	Negative	Non-social	3	1
7	9.5	Female	Food	Negative	Non-social	4	3
8	6.5	Male	Food	Positive	Social	1	1
8	6.5	Male	Food	Positive	Social	2	1
8	6.5	Male	Food	Negative	Social	3	1
8	6.5	Male	Food	Negative	Social	4	1
8	6.5	Male	Food	Positive	Non-social	1	1
8	6.5	Male	Food	Positive	Non-social	2	2
8	6.5	Male	Food	Negative	Non-social	3	3
8	6.5	Male	Food	Negative	Non-social	4	2
9	3.5	Male	Toy	Positive	Social	1	2
9	3.5	Male	Toy	Positive	Social	2	2
9	3.5	Male	Toy	Negative	Social	3	1
9	3.5	Male	Toy	Negative	Social	4	1
9	3.5	Male	Food	Positive	Social	5	1
9	3.5	Male	Food	Positive	Social	6	1
9	3.5	Male	Food	Negative	Social	7	2
9	3.5	Male	Food	Negative	Social	8	1
9	3.5	Male	Food	Positive	Non-social	1	2
9	3.5	Male	Food	Positive	Non-social	2	1
9	3.5	Male	Food	Negative	Non-social	3	2
9	3.5	Male	Food	Negative	Non-social	4	3
10	8	Female	Toy	Positive	Social	1	1
10	8	Female	Toy	Positive	Social	2	2
10	8	Female	Toy	Negative	Social	3	1
10	8	Female	Toy	Negative	Social	4	1
10	8	Female	Food	Positive	Social	5	1
10	8	Female	Food	Positive	Social	6	1
10	8	Female	Food	Negative	Social	7	3
10	8	Female	Food	Negative	Social	8	1
10	8	Female	Toy	Positive	Non-social	1	1
10	8	Female	Toy	Positive	Non-social	2	2
10	8	Female	Toy	Negative	Non-social	3	3
10	8	Female	Toy	Negative	Non-social	4	1
10	8	Female	Food	Positive	Non-social	5	1
10	8	Female	Food	Positive	Non-social	6	1
10	8	Female	Food	Negative	Non-social	7	3
10	8	Female	Food	Negative	Non-social	8	2
11	4.5	Female	Food	Positive	Social	1	1
11	4.5	Female	Food	Positive	Social	2	1
11	4.5	Female	Food	Negative	Social	3	2
11	4.5	Female	Food	Negative	Social	4	2
11	4.5	Female	Food	Positive	Non-social	1	0
11	4.5	Female	Food	Positive	Non-social	2	0
11	4.5	Female	Food	Negative	Non-social	3	3
11	4.5	Female	Food	Negative	Non-social	4	1
12	3.5	Male	Toy	Positive	Social	1	1
12	3.5	Male	Toy	Positive	Social	2	1
12	3.5	Male	Toy	Negative	Social	3	1
12	3.5	Male	Toy	Negative	Social	4	2
12	3.5	Male	Food	Positive	Social	5	3
12	3.5	Male	Food	Positive	Social	6	0
12	3.5	Male	Food	Negative	Social	7	1
12	3.5	Male	Food	Negative	Social	8	1
12	3.5	Male	Toy	Positive	Non-social	1	3
12	3.5	Male	Toy	Positive	Non-social	2	1
12	3.5	Male	Toy	Negative	Non-social	3	3
12	3.5	Male	Toy	Negative	Non-social	4	3
12	3.5	Male	Food	Positive	Non-social	5	3
12	3.5	Male	Food	Positive	Non-social	6	2
12	3.5	Male	Food	Negative	Non-social	7	1
12	3.5	Male	Food	Negative	Non-social	8	3
13	2	Female	Toy	Positive	Social	1	2
13	2	Female	Toy	Positive	Social	2	0
13	2	Female	Toy	Negative	Social	3	0
13	2	Female	Toy	Negative	Social	4	0
13	2	Female	Food	Positive	Social	5	1
13	2	Female	Food	Positive	Social	6	1
13	2	Female	Food	Negative	Social	7	0
13	2	Female	Food	Negative	Social	8	0
13	2	Female	Toy	Positive	Non-social	1	1
13	2	Female	Toy	Positive	Non-social	2	2
13	2	Female	Toy	Negative	Non-social	3	1
13	2	Female	Toy	Negative	Non-social	4	1
13	2	Female	Food	Positive	Non-social	5	1
13	2	Female	Food	Positive	Non-social	6	1
13	2	Female	Food	Negative	Non-social	7	3
13	2	Female	Food	Negative	Non-social	8	4
14	1	Male	Toy	Positive	Social	1	3
14	1	Male	Toy	Positive	Social	2	2
14	1	Male	Toy	Negative	Social	3	2
14	1	Male	Toy	Negative	Social	4	0
14	1	Male	Food	Positive	Social	5	2
14	1	Male	Food	Positive	Social	6	4
14	1	Male	Food	Negative	Social	7	1
14	1	Male	Food	Negative	Social	8	1
14	1	Male	Toy	Positive	Non-social	1	2
14	1	Male	Toy	Positive	Non-social	2	2
14	1	Male	Toy	Negative	Non-social	3	4
14	1	Male	Toy	Negative	Non-social	4	3
14	1	Male	Food	Positive	Non-social	5	2
14	1	Male	Food	Positive	Non-social	6	1
14	1	Male	Food	Negative	Non-social	7	2
14	1	Male	Food	Negative	Non-social	8	1
15	3	Male	Toy	Positive	Social	1	3
15	3	Male	Toy	Positive	Social	2	3
15	3	Male	Toy	Negative	Social	3	2
15	3	Male	Toy	Negative	Social	4	4
15	3	Male	Food	Positive	Social	5	1
15	3	Male	Food	Positive	Social	6	4
15	3	Male	Food	Negative	Social	7	1
15	3	Male	Food	Negative	Social	8	1
15	3	Male	Toy	Positive	Non-social	1	3
15	3	Male	Toy	Positive	Non-social	2	1
15	3	Male	Toy	Negative	Non-social	3	3
15	3	Male	Toy	Negative	Non-social	4	3
15	3	Male	Food	Positive	Non-social	5	1
15	3	Male	Food	Positive	Non-social	6	4
15	3	Male	Food	Negative	Non-social	7	1
15	3	Male	Food	Negative	Non-social	8	1
16	4	Male	Food	Positive	Social	1	1
16	4	Male	Food	Positive	Social	2	1
16	4	Male	Food	Negative	Social	3	1
16	4	Male	Food	Negative	Social	4	1
16	4	Male	Toy	Positive	Non-social	1	2
16	4	Male	Toy	Positive	Non-social	2	2
16	4	Male	Toy	Negative	Non-social	3	1
16	4	Male	Toy	Negative	Non-social	4	2
16	4	Male	Food	Positive	Non-social	5	2
16	4	Male	Food	Positive	Non-social	6	2
16	4	Male	Food	Negative	Non-social	7	0
16	4	Male	Food	Negative	Non-social	8	1
17	1.5	Female	Toy	Positive	Social	1	2
17	1.5	Female	Toy	Positive	Social	2	1
17	1.5	Female	Toy	Negative	Social	3	1
17	1.5	Female	Toy	Negative	Social	4	1
17	1.5	Female	Food	Positive	Social	5	1
17	1.5	Female	Food	Positive	Social	6	1
17	1.5	Female	Food	Negative	Social	7	1
17	1.5	Female	Food	Negative	Social	8	1
17	1.5	Female	Food	Positive	Non-social	1	3
17	1.5	Female	Food	Positive	Non-social	2	4
17	1.5	Female	Food	Negative	Non-social	3	4
17	1.5	Female	Food	Negative	Non-social	4	3
18	3	Female	Toy	Positive	Social	1	3
18	3	Female	Toy	Positive	Social	2	3
18	3	Female	Toy	Negative	Social	3	4
18	3	Female	Toy	Negative	Social	4	1
18	3	Female	Food	Positive	Social	5	0
18	3	Female	Food	Positive	Social	6	4
18	3	Female	Food	Negative	Social	7	2
18	3	Female	Food	Negative	Social	8	1
18	3	Female	Food	Positive	Non-social	1	3
18	3	Female	Food	Positive	Non-social	2	2
18	3	Female	Food	Negative	Non-social	3	3
18	3	Female	Food	Negative	Non-social	4	2
19	6.5	Female	Toy	Positive	Social	1	2
19	6.5	Female	Toy	Positive	Social	2	2
19	6.5	Female	Toy	Negative	Social	3	4
19	6.5	Female	Toy	Negative	Social	4	3
19	6.5	Female	Food	Positive	Social	5	1
19	6.5	Female	Food	Positive	Social	6	1
19	6.5	Female	Food	Negative	Social	7	1
19	6.5	Female	Food	Negative	Social	8	1
19	6.5	Female	Food	Positive	Non-social	1	2
19	6.5	Female	Food	Positive	Non-social	2	1
19	6.5	Female	Food	Negative	Non-social	3	3
19	6.5	Female	Food	Negative	Non-social	4	4
20	12.5	Female	Food	Positive	Social	1	0
20	12.5	Female	Food	Positive	Social	2	0
20	12.5	Female	Food	Negative	Social	3	2
20	12.5	Female	Food	Negative	Social	4	1
20	12.5	Female	Food	Positive	Non-social	1	2
20	12.5	Female	Food	Positive	Non-social	2	1
20	12.5	Female	Food	Negative	Non-social	3	3
20	12.5	Female	Food	Negative	Non-social	4	1
21	2	Male	Toy	Positive	Social	1	1
21	2	Male	Toy	Positive	Social	2	1
21	2	Male	Toy	Negative	Social	3	1
21	2	Male	Toy	Negative	Social	4	1
21	2	Male	Food	Positive	Social	5	1
21	2	Male	Food	Positive	Social	6	1
21	2	Male	Food	Negative	Social	7	2
21	2	Male	Food	Negative	Social	8	2
21	2	Male	Toy	Positive	Non-social	1	2
21	2	Male	Toy	Positive	Non-social	2	2
21	2	Male	Toy	Negative	Non-social	3	1
21	2	Male	Toy	Negative	Non-social	4	2
21	2	Male	Food	Positive	Non-social	5	3
21	2	Male	Food	Positive	Non-social	6	3
21	2	Male	Food	Negative	Non-social	7	1
21	2	Male	Food	Negative	Non-social	8	1
