# Supplementary material for: ‘Puppy Dog Eyes’ Are Associated With Eye Movements, Not Communication
Source: Front Psychol. 2021 Feb 17;12:568935. doi: 10.3389/fpsyg.2021.568935 (PMC7925631; doi:10.3389/fpsyg.2021.568935)
Supplement: Supplementary file 7 [file Data_Sheet_3.CSV]

Subject ID	Age	Sex	Reward type	Valence	Context	Eye movement present/Inner brow raiser (movement) present	Eye movement present/Inner brow raiser (tension) present	Eye movement present/Inner brow raiser (movement+tension) present	Eye movement present/Inner brow raiser absent	Eye movement absent/Inner brow raiser present
1	3.5	female	Toy	Negative	Social	1	0	1	0	0
1	3.5	female	Toy	Negative	Non-Social	1	3	4	0	0
2	4.0	female	Toy	Positive	Social	1	0	1	0	0
2	4.0	female	Toy	Negative	Social	1	1	2	0	0
2	4.0	female	Food	Positive	Social	3	0	3	0	0
2	4.0	female	Food	Negative	Social	3	1	4	0	0
2	4.0	female	Toy	Positive	Non-Social	2	0	2	0	0
2	4.0	female	Toy	Negative	Non-Social	1	1	2	0	0
2	4.0	female	Food	Positive	Non-Social	4	0	4	0	0
2	4.0	female	Food	Negative	Non-Social	0	0	0	0	1
3	3.0	female	Food	Positive	Social	0	2	2	0	0
3	3.0	female	Food	Negative	Social	3	1	4	0	0
3	3.0	female	Food	Positive	Non-Social	3	0	3	0	0
3	3.0	female	Food	Negative	Non-Social	3	0	3	0	0
4	6.5	male	Toy	Positive	Social	0	1	1	0	0
4	6.5	male	Toy	Negative	Social	0	1	1	0	0
4	6.5	male	Food	Positive	Social	1	3	4	0	0
4	6.5	male	Food	Negative	Social	1	1	2	0	0
5	5.5	male	Toy	Positive	Social	2	2	4	0	0
5	5.5	male	Food	Positive	Social	1	1	2	0	0
5	5.5	male	Food	Negative	Social	4	1	5	0	0
5	5.5	male	Toy	Positive	Non-Social	4	0	4	0	0
5	5.5	male	Toy	Negative	Non-Social	2	1	3	0	0
6	6.5	female	Food	Positive	Social	3	1	4	0	0
6	6.5	female	Food	Negative	Social	0	2	2	0	0
6	6.5	female	Toy	Positive	Non-Social	4	2	6	0	0
6	6.5	female	Toy	Negative	Non-Social	0	1	1	0	2
6	6.5	female	Food	Positive	Non-Social	0	2	2	0	0
6	6.5	female	Food	Negative	Non-Social	4	0	4	0	0
7	9.5	female	Food	Positive	Non-Social	0	1	1	0	0
7	9.5	female	Food	Negative	Non-Social	3	0	3	0	0
8	6.5	male	Food	Positive	Social	0	1	1	0	0
8	6.5	male	Food	Negative	Social	0	0	0	0	0
8	6.5	male	Food	Positive	Non-Social	0	0	0	0	0
8	6.5	male	Food	Negative	Non-Social	3	1	4	0	0
9	3.5	male	Toy	Positive	Social	1	1	2	0	0
10	8.0	female	Toy	Positive	Social	2	0	2	0	0
10	8.0	female	Toy	Negative	Social	0	1	1	0	0
10	8.0	female	Food	Positive	Social	0	2	2	0	0
10	8.0	female	Food	Negative	Social	0	0	0	0	0
10	8.0	female	Toy	Positive	Non-Social	1	0	1	0	0
10	8.0	female	Toy	Negative	Non-Social	1	0	1	0	0
10	8.0	female	Food	Positive	Non-Social	3	1	4	0	0
10	8.0	female	Food	Negative	Non-Social	2	0	2	0	0
11	4.5	female	Food	Positive	Social	0	0	0	0	0
11	4.5	female	Food	Negative	Social	1	0	1	0	0
11	4.5	female	Food	Positive	Non-Social	0	0	0	0	0
11	4.5	female	Food	Negative	Non-Social	0	0	0	0	0
12	3.5	male	Toy	Positive	Social	1	0	1	0	0
12	3.5	male	Toy	Negative	Social	1	0	1	0	0
12	3.5	male	Food	Positive	Social	0	0	0	0	0
12	3.5	male	Food	Negative	Social	0	1	1	0	0
12	3.5	male	Toy	Positive	Non-Social	3	0	3	0	1
12	3.5	male	Toy	Negative	Non-Social	2	0	2	0	0
12	3.5	male	Food	Positive	Non-Social	3	1	4	0	0
13	2.0	female	Toy	Positive	Non-Social	2	1	3	0	0
13	2.0	female	Toy	Negative	Non-Social	0	0	0	0	1
13	2.0	female	Food	Positive	Non-Social	0	2	2	0	0
13	2.0	female	Food	Negative	Non-Social	0	2	2	0	1
14	1.0	male	Toy	Positive	Non-Social	1	0	1	0	0
14	1.0	male	Toy	Negative	Non-Social	5	0	5	0	0
14	1.0	male	Food	Positive	Non-Social	1	0	1	0	0
15	3.0	male	Toy	Positive	Social	3	1	4	0	0
15	3.0	male	Food	Positive	Social	1	2	3	0	0
15	3.0	male	Food	Negative	Social	1	1	2	0	0
15	3.0	male	Toy	Positive	Non-Social	2	0	2	0	0
15	3.0	male	Toy	Negative	Non-Social	3	0	3	0	3
15	3.0	male	Food	Positive	Non-Social	0	1	1	0	0
15	3.0	male	Food	Negative	Non-Social	0	2	2	0	1
16	4.0	male	Food	Positive	Social	0	1	1	0	0
16	4.0	male	Food	Negative	Social	1	0	1	0	0
16	4.0	male	Toy	Positive	Non-Social	2	0	2	0	0
16	4.0	male	Toy	Negative	Non-Social	2	1	3	0	0
16	4.0	male	Food	Positive	Non-Social	1	1	2	0	0
16	4.0	male	Food	Negative	Non-Social	1	1	2	0	0
17	1.5	female	Toy	Positive	Social	0	1	1	0	0
17	1.5	female	Toy	Negative	Social	1	0	1	0	1
17	1.5	female	Food	Positive	Social	0	0	0	0	0
17	1.5	female	Food	Negative	Social	1	0	1	0	0
17	1.5	female	Food	Positive	Non-Social	4	1	5	0	0
18	3.0	female	Food	Positive	Social	2	0	2	0	0
18	3.0	female	Food	Negative	Social	0	0	0	0	0
18	3.0	female	Food	Positive	Non-Social	2	0	2	0	0
19	6.5	female	Toy	Positive	Social	1	1	2	0	0
19	6.5	female	Toy	Negative	Social	4	0	4	0	0
19	6.5	female	Food	Positive	Social	0	1	1	0	1
19	6.5	female	Food	Negative	Social	0	1	1	0	0
19	6.5	female	Food	Positive	Non-Social	1	1	2	0	0
19	6.5	female	Food	Negative	Non-Social	5	1	6	0	0
20	12.5	female	Food	Positive	Non-Social	1	1	2	0	0
20	12.5	female	Food	Negative	Non-Social	0	1	1	0	0
21	2.0	male	Toy	Positive	Social	1	0	1	0	0
21	2.0	male	Toy	Positive	Non-Social	2	0	2	0	0
21	2.0	male	Toy	Negative	Non-Social	0	2	2	0	1
21	2.0	male	Food	Positive	Non-Social	2	1	3	0	0
